# Supplementary material for: Iron Released after Cryo-Thermal Therapy Induced M1 Macrophage Polarization, Promoting the Differentiation of CD4+ T Cells into CTLs
Source: Int J Mol Sci. 2021 Jun 29;22(13):7010. doi: 10.3390/ijms22137010 (PMC8268875; doi:10.3390/ijms22137010)
Supplement: Supplementary file 1 [file ijms-22-07010-s001.zip]

Archive with 1 entries (1 files):
- ijms-1245077-supplementary.pdf
